# Supplementary material for: Investigation of the Effects of Pulse-Atomic Force Nanolithography Parameters on 2.5D Nanostructures’ Morphology
Source: Nanomaterials (Basel). 2022 Dec 11;12(24):4421. doi: 10.3390/nano12244421 (PMC9781517; doi:10.3390/nano12244421)
Supplement: Supplementary file 1 [file nanomaterials-12-04421-s001.zip]

Archive with 1 entries (1 files):
- nanomaterials-2075082-supplementary.pdf
